# Supplementary material for: Molecular Testing of Zoonotic Bacteria in Cattle, Sheep, and Goat Abortion Cases in Botswana
Source: Microorganisms. 2024 Dec 20;12(12):2644. doi: 10.3390/microorganisms12122644 (PMC11728289; doi:10.3390/microorganisms12122644)
Supplement: Supplementary file 1 [file microorganisms-12-02644-s001.zip]

Archive with 1 entries (1 files):
- microorganisms-3207532-supplementary.pdf
